# Supplementary material for: A comparison of symptoms and quality of life before and after nasal septoplasty and radiofrequency therapy of the inferior turbinate
Source: BMC Ear Nose Throat Disord. 2018 Jan 26;18:2. doi: 10.1186/s12901-017-0050-z (PMC5787231; doi:10.1186/s12901-017-0050-z)
Supplement: Additional file 1: — Spreadsheet that include information from the patients about symptoms given on VASs and HQOL given on SNOT-20 and SF-36. (XLS 306 kb) [file 12901_2017_50_MOESM1_ESM.xls]

## Sheet: BMC_submission_2_VAS_SNOT_SF_36
PASIENT	DIAGNOSEeropr	BMI	Smoke_daily	ALLERG1	ASTMA	SØVNAP	OPNESE	INNGR	SK_SKIL	KRON_BIH	NESEPOL	ST_MUSL	Anestesi	Oprtid	Nasalpacing	Plater	NESEPRE	NESEPOST	SVELPRE	SVELGPOS	NYSPRE	NYSPOST	SNORPRE	SNORPOST	MUNNPRE	MUNNPOST	ALLMPRE	ALLMPOST	TotalSNOT_mean_pre	TotalSNOT_mean_post	Rhinodim_mean_pre	Rhinodim_mean_post	Earfacedim_mean_pre	Earfacedim_mean_post	Sleepdim_mean_pre	Sleepdim_mean_post	Psykodim_mean_pre	Psykodim_mean_post	resnot1pre	resnot1post	resnot2post	resnot2pre	resnot3pre	resnot3post	resnot4pre	resnot4post	resnot5pre	resnot5post	resnot6pre
75	2	25.8546	0	0	0	0	1	sk_skil st_musl	1	0	0	1	1	153	0	1	85	1	16	8	5	12	92	16	95	20	26	1	1.2	0.15	1.8	0.4	0	0	2	0	1	0	4	1	1	0	1	0	0	1	0	0	4
251	1	36.2308	1	0	0	0	1	sk_skil	1	0	0	0	1	#NULL!	0	0	73	75	71	87	16	26	69	79	85	87	84	0	2.2	2.22222	2	2.8	2.25	0	3.66667	3.66667	1.5	2	4	4	2	1	1	3	1	1	1	1	3
105	1	26.6749	0	0	0	0	1	sk_skil	1	0	0	0	1	10	0	0	82	57	49	58	70	72	85	5	85	49	92	57	2.95	2.05	2.4	2	2.5	0	4.33333	4	2.83333	2.33333	4	3	3	3	3	4	3	2	1	0	1
437	2	18.8324	0	0	0	0	1	sk_skil	1	0	0	0	2	83	0	1	100	22	100	98	0	97	76	0	100	95	100	0	1.21053	2.22222	0.8	2.25	1.75	1.25	2	3.33333	1	2.2	3	4	2	0	0	1	0	0	0	2	1
517	3	21.9	0	0	0	0	1	sk_skil	1	0	0	0	2	45	1	0	56	8	0	0	11	5	#NULL!	#NULL!	42	9	16	0	1.85	0.3	1.4	0.6	0.5	0	4	0	1.66667	0	2	1	1	1	2	1	1	0	2	0	0
357	3	24.8792	1	0	0	1	1	sk_skil	1	0	0	0	2	49	1	0	66	46	78	68	44	14	96	74	95	96	94	61	3.05	2.8	2.6	2	2	2.25	4	4.66667	3.5	2.83333	3	3	1	1	2	1	3	1	4	1	3
331	3	30.2469	0	0	0	0	1	sk_skil	1	0	0	0	2	80	1	1	98	1	7	1	0	1	85	3	95	0	85	2	1.85	0.35	0.4	0.2	0.75	0.25	4.66667	0.666667	2	0.5	2	1	0	0	0	0	1	0	0	0	0
462	1	25.1808	0	1	1	0	1	st_musl	0	0	0	0	1	30	0	0	79	82	63	57	38	51	25	18	53	43	46	59	2.2	3.1	1.8	3.4	3	3.5	1.66667	2	2.5	3.16667	1	4	3	2	2	3	1	2	2	3	2
199	1	23.8754	0	0	0	0	1	st_musl	0	0	0	1	1	10	0	0	77	7	74	13	3	13	14	13	87	12	6	12	0.7	0.2	0.4	0.2	1	0	1.66667	0	0	0.333333	0	1	0	0	0	0	0	0	0	0	2
166	1	23.8754	0	0	0	0	1	st_musl	0	0	0	1	1	#NULL!	0	0	22	1	0	1	0	1	41	29	0	1	0	1	0	0	0	0	0	0	0	0	0	0	0	0	0	0	0	0	0	0	0	0	0
289	1	29.2184	0	1	0	0	1	st_musl	0	0	0	1	1	5	0	0	82	25	30	15	25	14	71	35	73	25	23	11	1	0.7	2.8	2	0.75	0.25	0.333333	0.333333	0	0.166667	3	3	1	2	3	1	1	0	2	2	4
239	1	20.7612	0	1	0	0	1	st_musl	0	0	0	1	1	10	0	0	74	79	96	87	72	72	3	26	88	68	66	7	2	1.9	3.2	3.6	2.25	1.75	0.333333	1	1.66667	0.666667	4	4	3	3	3	3	2	2	3	4	3
211	1	43.2861	0	0	0	0	1	st_musl	0	0	0	1	1	#NULL!	0	0	62	25	1	0	1	5	3	1	20	1	20	1	0.2	0.15	0.2	0.2	0	0	0.666667	0	0	0.333333	1	1	0	0	0	0	0	0	0	0	0
18	1	#NULL!	0	0	0	0	1	st_musl	0	0	0	1	1	30	0	0	90	84	21	89	21	68	78	82	100	97	86	100	2.75	3.6	2.4	4	1.25	3	4	4.66667	3.33333	3	3	4	4	2	3	4	2	3	3	4	1
49	2	#NULL!	0	0	0	0	1	st_musl	0	0	0	1	2	56	1	1	89	87	7	66	84	83	75	51	92	95	87	78	2.15	2.2	2	1.8	1.75	1.5	4	4	1.66667	2.16667	4	4	4	4	0	0	0	0	1	1	1
227	2	24.6914	0	0	0	0	1	st_musl	0	0	0	1	2	81	0	1	58	22	77	2	52	2	65	10	44	1	58	2	1.05	0.1	1.8	0.2	0	0	3	0	0	0	2	1	0	2	3	0	0	0	2	0	0
492	2	25	0	1	0	1	1	st_musl	0	0	0	1	2	90	1	1	65	36	78	34	62	0	75	33	77	33	77	35	2.68421	1.65	3	1.6	1.66667	1	4	3.66667	2.5	1	4	2	1	2	3	1	0	0	3	2	3
271	2	27.7744	0	1	1	0	1	st_musl	0	0	0	1	2	53	0	1	75	75	75	76	13	0	51	49	80	85	51	50	2.3	1.85	3	3.2	0.75	1	3.33333	2.66667	2.33333	1	4	4	0	0	4	4	0	0	4	4	3
574	2	22.8	0	0	0	0	1	st_musl	0	0	0	1	2	71	1	1	80	61	64	36	14	14	91	75	98	79	91	58	2.75	2.15	2.2	2.2	1.5	0.75	3	3	4	2.66667	3	3	1	2	3	2	1	1	1	3	2
90	1	#NULL!	0	1	0	0	1	sk_skil	1	0	0	0	1	20	0	0	51	45	33	3	25	15	5	0	51	48	47	22	2.55	2.45	2.6	1.2	2.25	0.75	4	4	1.5	3.33333	3	2	1	2	2	2	4	4	3	1	3
109	1	28.6801	0	1	0	0	1	sk_skil	1	0	0	0	1	#NULL!	0	0	64	46	84	84	15	21	72	82	26	26	17	26	1.55	1.55	2.2	2	0.5	0.75	1.33333	0.666667	1.66667	1.66667	4	1	0	0	1	2	1	3	2	3	4
131	1	24.5156	0	0	0	0	1	sk_skil	1	0	0	0	1	10	0	0	48	63	73	3	25	12	56	2	76	7	45	24	1.4	1	2.2	0.2	1.5	1	1.33333	2.66667	0.666667	0.5	4	0	1	2	4	0	1	0	1	0	0
448	1	23.7196	0	0	0	0	1	sk_skil	1	0	0	0	1	10	0	0	78	69	88	70	20	23	2	36	73	62	2	3	1.45	1.5	3.4	3.4	0	0	0.333333	2.66667	1.66667	0.333333	4	4	1	1	4	4	0	0	4	4	4
581	2	27.4	0	1	0	0	1	sk_skil	1	0	0	0	2	77	1	1	76	63	0	1	75	6	100	90	100	90	100	90	1.35	1.35	0.2	1.2	0	0	4	2.66667	1.5	1.33333	1	3	0	0	0	0	0	0	0	0	0
10	2	26.8698	0	0	0	0	1	sk_skil	1	0	0	0	2	155	1	1	54	34	15	11	9	9	47	24	48	23	0	0	1.3	0.45	1	0.2	0.25	0	3	1.33333	0.666667	0	2	0	1	2	1	0	3	1	0	0	0
209	2	32.4905	0	0	0	1	1	sk_skil	1	0	0	0	1	#NULL!	1	1	7	8	4	7	12	10	53	5	53	6	18	6	0.95	1.05	0.6	1	0.25	0.5	1.33333	1.33333	1.33333	1.33333	1	1	1	1	1	2	1	1	0	0	0
53	3	25.2493	0	0	0	0	1	sk_skil	1	0	0	0	2	116	1	1	53	13	23	0	12	0	52	0	20	0	38	0	1.9	0.15	2.4	0.2	0.75	0.25	1.33333	0	2.5	0	3	1	0	1	3	0	1	0	3	0	2
156	3	28.125	0	0	0	0	1	sk_skil	1	0	0	0	2	56	1	1	72	65	34	66	73	9	71	46	1	58	53	24	2.2	1.25	2.6	3.4	1	0.75	4.66667	1.33333	1.33333	0	3	4	2	4	3	4	0	0	2	4	1
290	3	22.8395	0	1	1	1	1	sk_skil	1	0	0	0	2	86	1	1	88	51	96	59	74	47	54	0	2	0	51	30	1.55	1.15	4.2	2.4	0	0	0	0.333333	1.16667	1.33333	5	3	2	3	5	3	0	0	4	1	4
632	3	24.8	0	0	0	0	1	sk_skil	1	0	0	0	2	76	1	1	85	12	15	25	0	9	0	0	38	0	42	4	1.1	0.4	0.8	1.2	1.25	0.5	1.66667	0	1.16667	0	3	2	1	0	1	2	0	0	0	0	0
391	1	29.0562	0	0	0	0	1	st_musl	0	0	0	0	1	#NULL!	0	0	21	48	46	69	10	21	0	16	#NULL!	48	12	28	1.45	1.1	1.8	1.6	1.5	0.75	2.33333	2	0.833333	0.333333	1	2	1	1	2	2	0	2	3	2	2
2	3	#NULL!	0	0	0	1	1	st_musl	0	0	0	1	2	60	1	1	85	13	93	57	80	16	81	52	94	52	87	5	2.9	0.7	3	1.4	2.25	0	3	0.666667	3.16667	0.5	3	2	1	3	4	2	2	1	1	0	4
571	2	23.1	0	1	0	0	1	sk_skil st_musl	1	0	0	1	2	70	1	1	85	25	32	23	3	15	2	1	88	14	39	7	1.25	0.75	0.8	1.4	0.75	0.75	2	0	1.33333	0.5	1	2	2	1	0	0	1	0	1	1	1
616	2	28.3	0	0	0	0	1	sk_skil	1	0	0	0	2	61	1	0	87	15	69	8	15	1	95	90	87	47	59	62	2.8	2.95	3	3	1.5	1.75	3.33333	1.66667	3.33333	4	4	3	3	1	4	4	0	4	3	2	3
436	3	23.848	0	0	0	0	1	sk_skil	1	0	0	0	2	70	1	1	47	30	30	0	18	7	19	#NULL!	67	0	1	0	0.65	0.45	2	0.8	0	0	0.666667	1	0	0	4	2	1	0	3	1	0	0	0	0	3
200	1	19.4674	0	1	0	0	0	st_musl	0	0	0	1	1	10	0	0	99	0	50	52	49	17	6	21	51	5	76	1	2.55	0.684211	2.4	2	1.5	0.25	4.33333	0	2.16667	0	4	3	3	3	4	2	2	3	0	#NULL!	1
637	3	31.4	0	0	1	0	1	sk_skil	1	0	0	0	2	50	1	0	42	22	47	22	18	18	21	3	38	15	7	4	1.1	1	2.2	1.6	0.25	0.25	1	0.666667	0.666667	1	3	3	1	1	3	2	2	2	3	1	1
622	3	25.5	0	0	0	0	1	sk_skil	1	0	0	0	2	48	1	1	49	2	30	1	3	2	69	2	47	2	9	0	1.25	0.25	2	0.4	0.75	0.25	1.66667	0	0.833333	0.166667	2	0	0	1	3	1	0	0	1	1	3
164	1	27.7778	1	1	0	1	0		0	0	0	0	1	10	0	0	84	23	70	1	8	3	98	#NULL!	97	34	59	6	2	0.3	2.2	0.6	1	0	2.33333	0.333333	2	0	4	2	0	0	3	0	1	1	1	0	3
393	2	29.1421	1	0	0	1	0		0	0	0	0	2	77	1	1	78	41	49	0	67	51	89	53	67	0	87	0	2.25	1.05	1.8	1.8	0.75	0	3.66667	3	2.83333	0	2	3	4	3	2	2	2	0	1	0	1
287	2	33.9506	0	0	0	1	0		0	0	0	0	2	53	0	0	99	74	6	40	53	56	98	83	98	85	96	29	2.3	1.35	1.4	1.6	1.75	0	3	1.66667	3	1.5	0	1	4	2	2	1	1	2	1	1	2
127	3	#NULL!	0	1	0	1	0		0	0	0	0	1	#NULL!	1	1	82	0	43	0	15	0	11	4	29	0	51	0	1.85	0.2	3.4	0.6	1	0.25	2	0	0.833333	0	4	1	1	3	4	1	2	0	3	0	3
420	1	31.5721	0	0	0	1	0		0	0	0	0	1	10	0	0	69	55	69	70	69	69	#NULL!	76	73	53	31	75	2.3	2.7	2	3.4	1.75	1.5	3.33333	2.33333	2.16667	2.83333	1	3	3	2	1	3	2	3	2	4	4
93	1	25.2163	0	0	0	0	0		0	0	0	0	1	13	0	0	53	62	0	32	27	22	4	7	45	54	45	47	1.35	1.95	2.4	1.4	1.25	1	0.333333	2.66667	0.833333	2.5	3	2	1	2	3	1	2	1	2	1	2
275	1	32.5085	0	0	0	1	0		0	0	0	0	1	#NULL!	0	0	43	28	44	39	45	39	80	27	87	29	80	30	2.55	0.85	2	0.6	1.75	1	3	0.666667	3.16667	1	3	0	0	2	2	1	2	1	2	1	1
52	1	32.6531	0	1	1	0	0		0	0	0	0	1	10	0	0	99	58	98	32	56	31	100	98	99	98	52	59	2	1.8	3.4	2.4	1	1.5	2.33333	2.33333	1.5	1.16667	5	3	2	3	5	3	1	1	4	3	0
320	1	#NULL!	#NULL!	0	1	1	0		0	0	0	0	1	10	0	0	90	44	100	8	6	19	100	99	95	85	100	43	1.55	2.4	2.2	2.2	0.75	3.5	3.33333	2	0.666667	1.66667	3	3	1	2	3	3	1	4	2	2	1
59	1	#NULL!	0	0	0	0	0		0	0	0	0	1	7	0	0	51	77	2	0	52	56	#NULL!	60	57	54	10	0	0.25	0.6	1	1.4	0	0	0	0.666667	0	0	2	2	3	3	0	2	0	1	0	0	0
112	1	#NULL!	0	0	0	0	0		0	0	0	0	1	10	0	0	81	11	0	2	0	0	0	0	29	0	0	1	0.85	0	0.4	0	0	0	3.33333	0	0.5	0	1	0	0	1	0	0	0	0	0	0	0
143	1	#NULL!	0	1	0	0	0		0	0	0	0	1	#NULL!	0	0	90	3	97	92	50	21	2	0	88	0	84	4	2.05	0.5	3.2	1.6	2.5	0.5	0.333333	0	2	0	3	1	1	1	3	1	0	0	5	5	4
150	1	22.0384	0	0	0	0	0		0	0	0	0	1	5	0	0	50	3	0	0	0	0	0	0	0	2	0	0	0.15	0.05	0	0	0.25	0.25	0.666667	0	0	0	0	0	0	0	0	0	0	0	0	0	0
174	1	27.7647	0	0	0	0	0		0	0	0	0	1	#NULL!	0	0	95	69	58	15	85	69	95	2	94	84	84	12	2.05882	1.68421	3.33333	2.25	1.33333	1.25	2.66667	2.33333	1.5	1.16667	4	3	3	3	3	#NULL!	1	1	#NULL!	1	#NULL!
189	1	22.571	0	0	0	0	0		0	0	0	0	1	7	0	0	69	#NULL!	47	62	20	34	1	1	2	1	66	18	1.65	0.7	2.4	2.4	1.5	0.5	0	0	2	0	4	3	1	1	4	3	0	0	3	2	0
201	1	30.5241	0	0	0	0	0		0	0	0	0	1	10	0	0	3	3	16	1	2	23	48	27	46	21	26	4	0.45	0.263158	0.4	0.4	0.25	0	0.666667	0	0.166667	0.166667	2	1	1	0	0	0	0	0	0	0	0
203	1	27.7551	0	0	0	1	0		0	0	0	0	1	20	0	0	38	11	22	0	0	0	78	28	0	0	34	0	1.66667	1.4	0.4	0.4	1	0.75	3.33333	4	2	1.33333	1	2	0	0	0	0	2	0	0	0	1
224	1	24.8584	1	1	0	0	0		0	0	0	0	1	#NULL!	0	0	100	9	86	5	0	0	13	0	20	0	3	0	1.8	0.15	1.4	0.2	1.5	0.25	4	0	1.16667	0	4	1	0	0	0	0	0	0	0	0	3
237	1	22.8395	0	1	0	0	0		0	0	0	0	1	10	0	0	24	29	9	30	1	1	1	11	34	58	1	1	0.8	0.6	1.2	0.8	0	0	2.33333	1.66667	0.333333	0.166667	2	0	0	1	2	1	0	0	1	2	0
240	1	33.0579	0	0	0	0	0		0	0	0	0	1	10	0	0	34	11	18	27	15	2	1	1	28	#NULL!	1	1	0.6	0.35	1.2	1.2	1	0	0	0	0	0	3	2	2	1	2	2	2	1	0	0	0
246	1	22.7903	0	1	0	1	0		0	0	0	0	1	10	0	0	48	65	39	67	28	38	52	80	36	80	35	63	1.4	2.6	1.4	3.2	0.5	2.25	2.33333	2.66667	1.16667	2.33333	2	4	1	1	1	3	1	1	3	4	0
258	1	23.4375	0	0	1	0	0		0	0	0	0	1	#NULL!	0	0	85	28	9	46	7	14	12	0	60	0	65	70	1.2	0.45	0.8	0.8	1.25	1.25	0	0	2	0	0	0	0	0	0	3	0	0	0	0	4
262	1	#NULL!	0	1	0	0	0		0	0	0	0	1	8	0	0	25	38	19	32	6	12	86	78	10	3	0	0	0.5	0.65	0.8	1.4	1.25	1.25	0	0	0	0	1	3	1	1	1	1	1	1	0	1	1
274	1	25.3593	0	0	0	0	0		0	0	0	0	1	#NULL!	0	0	26	31	26	2	26	8	55	#NULL!	55	26	25	2	0.45	0.05	0.8	0.2	0.5	0	0.666667	0	0	0	1	0	0	1	1	0	0	0	0	0	1
299	1	32.45	1	1	0	0	0		0	0	0	0	1	#NULL!	0	0	82	50	19	36	49	2	30	20	54	19	84	36	2.25	1.3	2	1	1.75	1	3.33333	2.66667	2	0.833333	3	3	0	2	2	2	2	0	2	0	1
325	1	25.3593	0	0	0	1	0		0	0	0	0	1	15	0	0	87	72	0	7	7	25	79	55	73	11	1	30	1.25	1	1.4	0.8	0.75	1.25	1.33333	1	1.16667	1	2	1	1	1	0	0	1	0	0	0	4
335	1	32.1929	0	0	0	0	0		0	0	0	0	1	10	0	0	56	0	#NULL!	0	0	0	37	45	0	0	5	0	0.15	0.1	0.6	0.4	0	0	0	0	0	0	3	2	0	0	0	0	0	0	0	0	0
382	1	19.8141	0	1	1	0	0		0	0	0	0	2	13	0	0	98	12	99	88	64	2	81	#NULL!	99	#NULL!	98	23	3.9	1.94118	3.6	3.25	4.25	3.33333	5	0.666667	3.16667	0.6	3	3	2	3	3	4	4	4	5	4	4
385	1	32.1402	0	1	0	0	0		0	0	0	0	1	#NULL!	0	0	96	45	78	41	8	18	98	27	91	41	82	5	2.25	1.05	3.2	2.2	1	0	2.33333	1.66667	1.83333	0.166667	3	3	3	3	3	3	2	3	4	1	3
392	1	22.8624	0	0	0	0	0		0	0	0	0	1	#NULL!	0	0	93	16	0	0	66	26	0	4	18	3	0	0	0.6	0.35	1	0.6	0	0	1	0.333333	0.333333	0.166667	1	1	2	3	1	0	0	1	0	0	0
416	1	34.4	0	0	0	0	0		0	0	0	0	1	#NULL!	0	0	49	44	93	43	30	0	28	0	48	0	46	4	1.15	0.55	3.2	1.2	0.5	0.5	1.33333	0.666667	0	0	4	3	0	3	4	3	0	0	2	0	3
449	1	26.5668	0	0	1	0	0		0	0	0	0	1	#NULL!	0	0	67	32	44	17	6	20	#NULL!	45	#NULL!	34	5	9	0.95	0.9	2	2	0.25	0.75	1.33333	0.666667	0.333333	0	4	3	1	1	2	2	1	2	1	1	2
451	1	31.0979	0	0	0	0	0		0	0	0	0	1	15	0	0	72	47	26	48	16	11	24	38	2	6	3	25	1.25	0.85	1.8	2	1.25	1	1	0	1.16667	0.166667	3	3	1	1	2	2	1	1	1	1	2
141	1	#NULL!	0	1	0	0	0		0	0	0	0	1	15	0	0	77	51	70	15	19	32	93	55	28	12	52	15	1.75	1.25	2	0.8	1.75	2	2.33333	2.33333	1.33333	0.833333	4	2	1	1	2	1	1	0	1	0	2
165	1	27.2509	0	0	0	0	0		0	0	0	0	1	10	0	0	59	29	8	12	7	7	32	50	32	11	33	10	1.36842	1.4	1.25	1.6	0.75	1.5	0.666667	1.33333	2	1.16667	3	3	1	1	1	1	1	1	0	0	#NULL!
242	1	26.6436	0	0	0	0	0		0	0	0	0	1	10	0	0	61	55	0	3	29	31	32	29	28	24	14	32	0.9	0.85	1.4	1.6	1.5	1	0.333333	0.333333	0.333333	0.333333	2	3	2	2	3	2	1	1	0	0	0
277	1	24.2	1	0	0	0	0		0	0	0	0	1	5	0	0	99	50	63	0	9	0	73	98	90	99	75	0	2	0.6	2.8	0.4	0.75	0	2.66667	2	1.5	0.166667	3	0	0	1	3	1	2	0	4	0	3
286	1	23.7353	1	1	1	0	0		0	0	0	0	1	5	0	0	84	46	7	3	7	2	7	10	70	24	46	8	1.8	0.5	2	0.8	0.25	0	2.66667	0.666667	2.33333	0.333333	4	2	1	2	1	1	0	1	1	0	2
241	1	26.7229	0	1	0	0	0		0	0	0	0	1	10	0	0	71	6	3	1	3	1	48	6	49	8	49	1	2.25	1.2	1.6	0	1.5	0.5	4	2.66667	2.16667	1.83333	2	0	0	2	2	0	2	0	1	0	1
249	1	30.863	0	1	0	1	0		0	0	0	0	1	#NULL!	0	0	75	40	82	3	71	2	93	47	56	3	69	3	2	0.55	2.4	0.6	0	0	3	0.666667	1.8	0.666667	3	1	1	2	2	0	4	1	2	0	3
254	1	33.0338	0	0	0	1	0		0	0	0	0	1	30	0	0	67	6	0	56	77	19	83	26	12	45	60	1	2	0.45	1.2	1.4	1.25	0	2.33333	0.333333	2.66667	0	2	0	2	3	1	1	2	1	0	2	0
311	1	31.4564	0	0	0	0	0		0	0	0	0	1	#NULL!	0	0	38	17	40	2	21	27	19	18	46	18	15	0	2.1	1.75	2.6	1.4	0.75	0.5	2.66667	3	2.16667	1.83333	3	2	2	2	3	1	2	3	2	1	3
307	1	24.841	0	1	0	1	0		0	0	0	0	1	#NULL!	0	0	72	17	78	49	69	45	98	67	97	59	27	0	2.1	1.5	2	1.8	0.5	0	2.66667	2.66667	2.66667	1.5	2	2	3	3	1	1	2	1	1	0	3
400	1	30.9284	1	1	1	1	0		0	0	0	0	1	#NULL!	0	0	49	45	35	17	6	3	74	50	46	35	38	18	2.3	2.35	2.4	2.4	2	1	3.66667	3.66667	1.5	2.5	4	4	0	1	3	3	2	1	2	2	2
176	1	24.9108	1	0	0	1	0		0	0	0	0	1	30	0	0	75	64	10	13	69	47	93	48	10	70	37	40	2.6	2.2	2.2	1.2	1	1	3.66667	3.66667	3.5	3	3	1	3	4	2	0	1	1	1	2	1
137	1	#NULL!	0	1	1	1	0		0	0	0	0	1	15	0	0	86	12	31	4	4	0	43	19	34	1	81	18	2.68421	1.9	1.2	0.6	1.75	1.5	4.33333	2.33333	3.33333	2.5	2	2	0	1	0	1	#NULL!	3	2	0	1
380	2	23.9869	0	0	0	0	0		0	0	0	0	2	76	0	1	72	17	100	16	34	14	100	16	78	12	49	9	2.7	2.75	2.6	2.4	0.5	0.5	4	4.66667	3.33333	3.5	3	5	1	2	2	1	2	1	2	1	4
51	2	#NULL!	0	0	0	0	0		0	0	0	0	1	129	0	1	89	16	16	4	23	5	66	10	90	17	4	2	1.8	1.2	1.8	0.8	0.75	0.25	3.66667	1.66667	1.5	1.66667	4	1	1	1	1	1	0	1	0	0	3
153	2	27.1669	0	0	0	1	0		0	0	0	0	1	#NULL!	1	1	44	0	15	0	37	#NULL!	45	45	14	0	0	0	0.6	0.95	0.8	0.8	1.5	1	0	1.33333	0.166667	1.16667	0	0	2	2	2	0	0	0	0	2	0
205	2	20.0796	0	0	0	0	0		0	0	0	0	2	80	1	0	99	6	94	13	13	1	14	0	90	2	90	0	2.1	0.2	2.2	0.6	1.75	0	2	0	2	0	3	1	0	1	3	1	2	1	3	1	1
628	2	25.6	0	1	0	0	0		0	0	0	0	2	59	1	1	94	17	98	39	72	25	3	0	90	33	98	10	2.3	1.55	3	1.6	0.75	1.25	3.33333	1	2	1.83333	3	2	2	2	2	1	1	2	5	3	3
26	2	#NULL!	0	0	0	0	0		0	0	0	0	2	75	1	0	#NULL!	0	#NULL!	0	#NULL!	0	#NULL!	0	#NULL!	0	#NULL!	0	1.1	0	1.8	0	0.25	0	3	0	0	0	3	0	0	0	2	0	0	0	3	0	1
67	2	24.1672	0	0	0	0	0		0	0	0	0	2	55	0	1	77	16	50	10	78	10	10	0	79	8	38	0	1.75	0.55	2.6	1	1	0.25	2.66667	1.33333	0.5	0	3	2	2	3	3	0	4	0	1	0	3
83	2	31.9	0	1	0	1	0		0	0	0	0	1	73	0	1	#NULL!	11	#NULL!	1	#NULL!	1	#NULL!	#NULL!	#NULL!	6	#NULL!	0	0.65	0.5	1	1.2	0.5	0	1.33333	0	0.166667	0	2	3	1	2	1	0	0	4	0	0	0
92	2	22.8571	0	1	1	0	0		0	0	0	0	2	100	1	1	78	70	48	50	48	51	0	48	49	48	12	14	1.95	1.15	2.4	1.6	0.75	1	3.33333	1.66667	1.33333	0.666667	3	3	2	2	3	1	3	0	1	2	3
97	2	#NULL!	0	1	0	0	0		0	0	0	0	1	10	1	1	95	2	45	1	85	1	92	1	83	2	87	3	1.85	0.1	3.4	0	0.25	0	1.66667	0	1.5	0	4	0	0	4	4	0	3	2	3	0	2
116	2	29.0659	0	0	1	0	0		0	0	0	0	2	120	1	1	84	5	35	0	23	4	98	7	96	1	92	0	2.05	0.5	2.4	0.4	0.75	0.5	3.66667	0.666667	1.16667	0	3	1	1	3	3	0	3	3	1	0	2
132	2	22.1607	0	1	1	0	0		0	0	0	0	2	85	1	0	50	7	0	4	0	4	23	3	48	3	0	4	0.45	0.25	1	0.8	0	0	1	0	0	0	1	1	1	1	1	1	1	1	0	1	2
136	2	25.0574	0	0	0	0	0		0	0	0	0	2	64	1	1	95	30	36	6	8	31	77	72	77	39	27	2	1.4	0.65	2.4	0.8	0.25	0	3	2	0.333333	0	4	2	1	2	3	1	0	1	0	0	3
191	2	26.1962	0	0	0	0	0		0	0	0	0	1	68	0	1	86	0	44	3	0	2	0	0	44	0	44	0	0.1	0.85	0.4	2	0	0	0	2	0	0	0	2	2	0	0	3	0	1	2	3	0
212	2	25.9701	0	1	0	0	0		0	0	0	0	2	60	1	1	75	3	96	20	90	3	56	3	57	3	73	3	1.7	0.15	3.4	0.4	0	0	0.333333	0	2	0.166667	4	1	0	3	4	0	2	0	2	0	4
219	2	25.7959	0	0	0	0	0		0	0	0	0	2	89	0	1	85	0	60	0	0	30	0	0	94	0	49	0	1.7	0.15	2.2	0.6	0	0	2.33333	0	2.16667	0	4	0	2	1	1	1	0	0	2	0	3
229	2	27.3324	0	1	0	0	0		0	0	0	0	2	65	1	1	60	2	0	1	63	0	97	49	97	1	27	2	0.4	0.1	1	0.2	0	0	0	0	0	0	2	0	1	3	0	0	3	1	0	0	0
269	2	23.3067	0	1	1	0	0		0	0	0	0	2	71	1	0	58	53	0	18	0	1	50	13	55	47	0	12	0.6	0.4	0.8	0.8	0	0	1.66667	1	0.166667	0	3	2	0	0	1	1	0	0	0	0	0
272	2	30.4915	0	1	0	0	0		0	0	0	0	2	63	1	1	75	12	1	8	21	20	70	12	100	48	10	1	0.75	0.25	1.4	0.2	0.75	0.25	0	0.333333	0.5	0	3	0	0	2	1	1	0	1	0	0	1
298	2	25.2493	0	1	1	0	0		0	0	0	0	2	89	0	0	6	77	67	0	1	14	1	1	1	1	1	0	1.05	0.4	2.8	0.8	1	0	0	0	0	0	4	1	1	3	2	1	0	1	2	0	3
351	2	43.3863	0	0	0	0	0		0	0	0	0	2	38	0	1	51	1	18	0	13	26	67	27	66	7	47	5	1.25	0.2	3.2	0.8	0.25	0	0.666667	0	0.5	0	3	1	2	3	3	1	2	0	3	0	4
425	2	35.9256	0	0	0	1	0		0	0	0	0	2	42	0	1	78	19	82	22	53	15	59	16	84	6	57	3	1.6	0.6	2.6	1	0.25	0	2.66667	0.666667	0.666667	0.5	3	2	1	3	2	0	3	1	1	0	4
488	2	22.6422	0	1	0	0	0		0	0	0	0	2	85	1	1	54	15	2	25	1	1	37	1	58	13	28	1	0.95	0.55	0.4	1.4	0.25	0	2.66667	1	0.833333	0	1	2	0	0	0	2	0	0	1	3	0
510	2	23.8	0	0	0	0	0		0	0	0	0	2	58	1	1	71	33	10	5	2	2	5	3	56	17	50	7	0.368421	1	0.4	1	0	0.75	0.5	1.33333	0.166667	0.833333	1	1	1	0	1	1	0	1	0	1	0
588	2	22.5	0	1	0	0	0		0	0	0	0	2	29	1	0	66	72	2	2	1	1	4	2	2	57	3	22	0.1	0.210526	0	0.5	0	0	0	0	0.333333	0.333333	0	2	0	0	0	0	0	0	0	0	0
638	2	23.8	0	1	1	0	0		0	0	0	0	2	45	1	1	84	17	26	28	47	27	2	2	89	23	#NULL!	22	0.65	0.95	1.2	1.8	0	0.75	0	0	0.833333	0.833333	2	2	2	2	0	2	1	2	1	1	1
323	2	24.6914	1	0	0	1	0		0	0	0	0	2	#NULL!	0	1	65	0	66	26	14	26	100	26	59	6	29	1	1	0.7	1	1.2	0	0.25	2.66667	1.33333	0.666667	0	1	1	1	0	1	1	1	1	2	1	1
372	2	25.9924	0	1	0	0	0		0	0	0	0	2	56	0	1	70	79	55	78	56	78	14	54	82	18	15	51	2.47368	1.9	3	2.2	2	1	3.5	2.33333	1.83333	2.16667	3	3	1	3	3	2	2	0	3	3	3
671	2	28.4	0	1	0	0	0		0	0	0	0	1	45	1	1	76	15	53	75	61	39	10	7	79	5	72	20	1.65	1.5	2.2	2	1.25	2.25	2	0.333333	1.5	1.16667	3	1	1	3	2	2	1	2	3	3	0
481	2	27.7	0	1	0	0	0		0	0	0	0	2	67	1	1	80	27	50	37	80	54	32	18	33	22	76	21	1.5	0.85	2.4	1.6	0.25	0.25	2.33333	1	1	0.666667	3	1	3	4	3	2	2	0	1	1	1
192	2	20.1348	0	1	0	0	0		0	0	0	0	1	52	0	1	87	23	23	7	46	11	4	0	67	27	69	7	1.65	0.75	1.8	0.6	1.5	0.5	1	1	2	0.833333	5	2	1	3	0	0	1	0	1	0	0
245	2	24.3827	0	1	0	0	0		0	0	0	0	1	57	1	0	53	11	3	2	29	17	52	4	54	1	28	2	1.25	0.3	1	0.2	0	0	3	1	1.16667	0	2	0	1	1	2	0	1	0	0	0	0
610	2	30.5	0	0	0	1	0		0	0	0	0	2	55	1	1	25	50	27	3	20	14	62	0	62	52	80	44	2.15	2.15	0.8	1.8	1.75	0.5	1.33333	1	3.83333	4	0	3	3	1	1	1	1	1	1	0	1
606	2	20.8	0	1	0	0	0		0	0	0	0	2	60	1	1	90	44	83	44	28	1	97	55	95	6	57	0	0.95	0.55	1.8	1	1	0	0	0.666667	0.666667	0.166667	2	2	0	1	2	1	0	0	1	0	3
494	2	23.8895	0	1	0	0	0		0	0	0	0	2	53	1	0	74	63	45	35	6	11	12	10	24	33	25	4	1.95	1.2	2.6	1.6	0.25	0	3	2.33333	2	1	3	2	1	2	2	1	1	0	3	3	3
371	2	20.0474	1	0	0	0	0		0	0	0	0	2	50	0	1	78	66	31	5	0	28	9	78	87	92	4	5	1.35	1.15789	0.4	0.5	0.75	1	4	2.66667	0.666667	0.666667	0	0	0	0	0	1	2	0	1	1	1
25	2	#NULL!	0	0	0	0	0		0	0	0	0	2	43	0	1	31	22	27	0	2	0	0	0	14	0	0	0	1	0.15	2	0.4	0.5	0	1.33333	0	0.166667	0	3	1	0	1	4	1	0	0	1	0	1
121	2	34.5385	0	0	0	0	0		0	0	0	0	2	32	0	0	85	61	0	0	0	0	98	0	97	45	90	0	2.05	1	1.2	0.6	0.75	0	3.66667	3.33333	2.66667	0.333333	4	3	0	0	1	0	0	0	1	0	0
459	2	26.3656	0	0	0	0	0		0	0	0	0	2	115	1	1	64	10	60	38	28	11	35	0	29	1	61	6	2.1	1.1	1.8	1.2	1.25	1.75	3.33333	1	2.33333	0.666667	2	2	1	1	2	1	0	1	1	1	3
33	2	#NULL!	0	0	0	0	0		0	0	0	0	2	110	1	1	68	10	28	0	78	2	84	0	25	0	80	0	3.1	0.65	2.2	0.4	2.75	0.5	4	0.666667	3.5	0.666667	3	1	1	3	2	0	3	1	1	0	2
519	2	26.7539	0	1	0	0	0		0	0	0	0	2	64	0	1	92	80	92	91	59	74	#NULL!	#NULL!	71	62	92	63	3.5	3.85	3.6	3.8	3	3.25	3.66667	4.66667	3.5	4.16667	5	5	3	2	3	3	4	2	4	3	4
312	2	23.1241	0	1	0	0	0		0	0	0	0	1	#NULL!	1	1	47	5	4	3	45	3	47	3	91	3	4	2	2.35	0.85	3.8	1.8	0	0	1.33333	1	3.16667	0.166667	4	3	1	2	5	3	0	0	4	0	4
617	2	29.4	0	0	0	0	0		0	0	0	0	2	73	1	1	22	25	46	37	44	26	75	52	3	59	16	37	2.45	1.1	2.2	0.8	1.5	0.25	2.66667	2.33333	3.16667	1	3	1	0	2	2	1	1	0	2	1	2
178	3	29.6296	1	1	0	0	0		0	0	0	0	2	65	0	1	95	59	0	0	52	85	93	0	95	0	81	0	2.2	1.65	1	1.4	0.75	0.5	2.33333	3	4	1.83333	3	2	2	2	0	0	0	1	0	0	0
505	3	29	0	0	0	0	0		0	0	0	0	2	66	1	0	92	78	4	55	5	87	98	83	9	2	6	#NULL!	1.2	2.05	0.6	3	1	0.75	2.33333	2	1.33333	2.33333	0	4	3	1	1	4	0	1	1	1	0
114	3	#NULL!	0	1	1	1	0		0	0	0	0	1	20	0	0	61	75	31	75	17	13	51	51	71	80	38	51	1.2	2.3	1.8	3	0.5	0.75	1.66667	3.33333	1.16667	2.33333	3	4	0	0	2	4	0	0	2	4	2
233	3	30.4498	0	0	0	0	0		0	0	0	0	2	68	0	1	92	28	91	37	77	47	99	66	98	20	45	#NULL!	2.5	1.35	3.4	2.2	2.5	1	2	1	2.16667	1	3	2	2	3	3	1	2	2	4	3	4
514	3	21.6	0	0	0	0	0		0	0	0	0	2	19	1	0	#NULL!	#NULL!	#NULL!	#NULL!	#NULL!	#NULL!	#NULL!	#NULL!	#NULL!	#NULL!	#NULL!	#NULL!	1.65	0.7	2	0.4	1	0.25	2.33333	1	1.16667	0.833333	2	1	0	0	2	0	3	2	3	0	3
430	3	35.2648	0	1	0	1	0		0	0	0	0	2	85	1	1	61	29	4	1	4	2	76	7	4	10	56	5	0.95	0.35	0	0.4	0	0	1.33333	0	2	0.5	0	1	0	0	0	0	0	0	0	0	0
28	3	#NULL!	1	0	0	1	0		0	0	0	0	1	60	1	1	21	1	0	1	0	1	21	3	8	1	0	1	0.35	0.1	0.4	0	0	0	1	0.333333	0	0	1	0	0	0	0	0	0	0	0	0	1
61	3	#NULL!	0	1	0	1	0		0	0	0	0	1	120	1	1	66	51	19	35	20	3	28	32	29	#NULL!	34	19	2.3	1.75	3	2.4	0.75	0.75	3.33333	2.33333	2	1.5	4	3	1	2	3	3	2	1	3	3	3
74	3	31.4564	0	1	1	0	0		0	0	0	0	1	85	0	1	85	11	70	3	59	13	81	43	80	2	79	2	3.5	0.45	3.6	0.6	3.25	0.25	4	1	3.16667	0.166667	3	1	1	3	4	0	4	0	4	0	4
154	3	26.7036	0	0	0	1	0		0	0	0	0	1	115	1	1	49	15	3	0	22	32	28	29	4	16	1	1	0.75	1.1	0.8	1	0.5	2	0.333333	0.333333	0.833333	1	1	1	2	2	1	1	1	1	0	0	0
197	3	29.5369	0	0	0	1	0		0	0	0	0	2	90	0	1	60	3	28	5	1	5	46	53	45	2	8	1	0.25	0.1	0.2	0	0	0.25	1	0	0	0	1	0	0	0	0	0	0	1	0	0	0
338	3	25.2092	1	1	0	1	0		0	0	0	0	2	65	0	1	74	11	13	0	10	2	96	51	95	52	68	1	1.6	0.95	0.2	0	1.25	0.25	2.66667	2.66667	2.33333	1.33333	1	0	0	0	0	0	0	0	0	0	0
345	3	20.5151	0	1	1	0	0		0	0	0	0	2	54	0	1	79	11	55	0	10	2	11	0	60	24	69	0	2	0.15	2	0.2	2	0.25	2	0	2	0.166667	3	1	0	2	3	0	2	0	1	0	1
366	3	19.0609	0	0	0	0	0		0	0	0	0	1	108	1	1	79	49	80	0	65	68	1	0	42	0	31	53	1.15	0.45	1.8	1.2	0	0	0.666667	0	1.33333	0.333333	3	1	2	3	2	1	2	1	0	2	1
445	3	23.1481	0	1	0	0	0		0	0	0	0	2	98	1	1	83	12	1	0	2	0	34	18	64	5	44	0	1.45	0.1	0.6	0.4	0.25	0	3	0	2.16667	0	1	1	0	0	1	1	0	0	0	0	1
516	3	27.7008	0	0	0	0	0		0	0	0	0	2	50	1	1	81	7	46	18	45	17	76	29	94	32	52	0	1.7	0.6	2	0.6	1.75	0.5	2.33333	1.33333	1.16667	0.333333	3	1	1	2	1	0	1	1	3	1	1
526	3	27.7	0	0	0	0	0		0	0	0	0	2	39	1	1	67	24	0	0	28	5	63	18	64	72	13	0	0.7	0.45	0.6	0	0	0	2	2	0.333333	0	1	0	0	2	0	0	0	0	0	0	0
559	3	32.4	0	0	0	1	0		0	0	0	0	2	102	1	0	77	78	4	50	27	0	74	65	73	66	76	0	1.9	1.15	2.6	1.8	1	0.75	3	2	1.16667	0.333333	3	4	0	3	3	1	1	0	2	1	2
564	3	25.7	0	0	0	0	0		0	0	0	0	2	60	1	1	68	39	44	36	42	18	62	50	61	50	46	2	1.9	1	2	1.2	1	0.5	3	1.66667	1.66667	0.666667	3	3	1	3	2	2	2	1	1	0	1
591	3	27.8	0	1	0	0	0		0	0	0	0	2	95	0	1	74	20	48	21	56	28	0	0	65	0	0	0	1.9	0.45	2	0.8	0.75	0.75	4	0	1.66667	0	4	1	1	3	2	0	0	0	1	1	0
599	3	25.2	0	0	0	0	0		0	0	0	0	2	85	1	1	49	10	8	10	7	10	8	5	91	0	0	1	0	0.15	0	0.6	0	0	0	0	0	0	0	1	1	0	0	0	0	0	0	0	0
656	3	36.5	0	1	0	1	0		0	0	0	0	2	45	1	1	58	11	57	26	63	29	78	38	65	24	61	25	2.55	1.57895	2.6	1.5	2	0.75	3	2	2.33333	1.66667	2	1	2	3	2	1	3	2	3	2	3
81	3	#NULL!	0	0	0	0	0		0	0	0	0	1	83	1	1	68	11	100	87	12	0	0	0	31	10	0	0	0.85	0.75	2.2	1.2	0	0.25	0.666667	0	0.333333	1	3	2	0	1	2	1	1	0	5	3	0
468	3	31.4879	0	1	0	0	0		0	0	0	0	2	60	1	1	94	45	79	5	24	5	90	23	71	16	69	4	2.35	1.10526	2.4	1.75	2	0.75	2.66667	1	2.16667	0.5	3	3	2	1	3	1	2	3	3	1	2
304	3	28.3782	0	1	0	1	0		0	0	0	0	1	120	1	1	85	20	72	31	87	5	98	82	39	9	42	6	3.05	0.6	3.2	0.8	2.25	0	3.66667	1.66667	3.16667	0.333333	3	1	0	4	2	0	2	0	4	2	3
569	3	33.2408	0	0	0	1	0		0	0	0	0	2	17	1	0	48	41	2	6	23	16	53	81	3	2	16	4	1.21053	0.75	1	0.8	0.5	0.25	2	1	1.2	0.833333	0	1	0	2	0	1	1	0	2	1	1
639	3	26	0	0	0	0	0		0	0	0	0	2	66	1	1	88	48	1	#NULL!	1	16	34	43	53	25	1	39	0.5	1.25	0.8	1	0	0	1	3	0.166667	1.33333	3	2	1	0	1	1	0	0	0	1	0
198	3	32.5577	1	1	1	0	0		0	0	0	0	2	121	1	1	90	6	94	100	11	0	100	23	100	62	44	0	3.2	2.25	3.6	1.6	2	1.5	3.66667	3.66667	3.16667	1.66667	4	1	0	3	4	0	3	5	5	5	2
257	3	30.7174	0	0	0	0	0		0	0	0	0	1	122	1	1	84	1	1	3	8	2	69	3	72	2	35	2	1.35	0.05	1.2	0.2	0.25	0	4	0	0.666667	0	4	0	0	2	0	1	0	0	0	0	0
126	3	27.7698	0	0	0	0	0		0	0	0	0	2	135	0	1	56	29	16	1	33	5	33	29	56	16	16	2	1.6	0.5	2.4	1.2	1.25	0	3	0.666667	0.666667	0.166667	3	3	1	2	3	2	0	1	1	0	3
394	3	22.4082	0	1	0	0	0		0	0	0	0	2	70	0	1	74	9	32	5	41	6	10	9	72	15	45	4	0.7	0.35	0.4	0	0.75	0	0.333333	0.333333	1	0.666667	0	0	0	1	1	0	0	0	0	0	0
403	3	44.0443	0	0	0	0	0		0	0	0	0	2	60	1	1	80	13	72	9	2	0	97	45	80	32	19	0	1.65	0.05	2.6	0.2	0.75	0	1.66667	0	1.33333	0	3	1	0	0	4	0	2	0	3	0	3
576	3	24.1	0	1	1	0	0		0	0	0	0	2	18	1	0	62	31	21	25	0	3	0	3	0	22	37	21	0.45	0.35	0.8	0.8	0	0	0.333333	0	0.5	0	2	1	0	0	2	1	0	2	0	1	0
528	3	27	0	0	0	0	0		0	0	0	0	2	24	1	0	79	24	66	23	27	1	48	0	84	7	49	1	2.10526	1.52632	2.5	2	0.75	0.75	0.333333	0	3.33333	2.33333	4	3	1	2	0	1	2	1	#NULL!	#NULL!	4
665	3	38.3	0	1	1	0	0		0	0	0	0	1	64	1	0	71	24	#NULL!	3	31	1	67	25	89	40	49	12	2.35	0.85	2.6	1.4	1.5	0.25	2.33333	1	2.66667	0.5	4	3	0	2	4	3	1	2	1	1	2
386	3	24.3824	1	0	0	0	0		0	0	0	0	2	105	1	1	87	50	85	51	70	2	#NULL!	#NULL!	70	13	89	31	2.8	1.85	2.2	1	2.75	1.5	4	3	2.66667	2.16667	3	3	0	2	2	0	2	1	1	0	3
561	3	28.1	0	1	0	0	0		0	0	0	0	1	49	1	1	#NULL!	45	#NULL!	98	#NULL!	5	#NULL!	6	#NULL!	56	#NULL!	69	1.75	2.05	1.4	2.6	1.25	1.75	3.66667	4	1.16667	0.5	2	2	3	2	2	3	1	2	1	5	0
623	3	27.5	0	1	0	0	0		0	0	0	0	2	109	1	1	76	25	48	35	17	15	50	23	79	59	45	10	1.25	0.45	2	1.4	0.75	0	0	0.333333	1.33333	0	3	2	2	2	2	2	1	0	0	1	3
169	3	30.5556	0	0	0	1	0		0	0	0	0	2	128	1	1	70	62	58	64	12	21	71	71	88	64	88	75	2.8	2.35	2.2	1.6	1.75	1	3.66667	2.66667	3.33333	3.66667	3	2	1	2	1	1	2	1	3	3	2
539	3	23.3	0	1	0	0	0		0	0	0	0	2	70	1	1	53	5	61	15	11	13	63	29	65	12	64	8	2.55	1.65	2	1.2	2.25	1.25	2.33333	1	3.33333	2.66667	3	1	1	1	1	2	1	0	2	1	3
336	3	26.1719	0	0	0	0	0		0	0	0	0	2	72	0	1	94	32	89	40	67	0	71	0	80	6	93	5	3.4	0.75	3	1.4	4	0.75	3.66667	1	3.16667	0	4	2	1	2	3	2	2	1	2	0	4
563	3	24.9	0	0	0	0	0		0	0	0	0	2	13	1	0	92	10	26	21	33	0	16	1	62	0	53	#NULL!	1.1	0.6	0.8	1.6	0.5	0	3	1.33333	0.666667	0	1	2	0	2	0	0	0	0	0	3	1
234	3	28.6661	1	0	0	0	0		0	0	0	0	2	133	1	1	63	15	19	11	4	15	47	30	90	3	56	28	1.25	2.05	0.4	2.4	1	0.5	1.33333	2	2.16667	2.66667	0	3	3	1	0	1	0	2	1	3	0
525	3	31.3536	0	1	1	0	0		0	0	0	0	2	39	0	1	67	80	64	0	25	0	66	74	98	64	89	63	2.1	1.75	1.8	1.8	1.5	2	1.33333	1.33333	3	1.83333	3	3	1	1	1	1	1	1	2	1	2
[truncated: 49 more columns]
